# Supplementary material for: Analysis of the hybrid genomes of two field isolates of the soil-borne fungal species Verticillium longisporum
Source: BMC Genomics. 2018 Jan 3;19:14. doi: 10.1186/s12864-017-4407-x (PMC5753508; doi:10.1186/s12864-017-4407-x)
Supplement: Supplementary file 6 — Sequence homology and Pfam domain predictions for genes illustrated in Fig. 1. (XLSX 48 kb) [file 12864_2017_4407_MOESM6_ESM.xlsx]

## Sheet: table
Additional file 6: Homology and Pfam domain prediction for MAT and neighboring genes for genes in Fig. 1. VD = V. dahliae, VA = V. albo-atrum, VL1_1 = V. longisporum VL1, VL2_1 = V. longisporum VL2.
LOCUS	VD	Pfam	VA	Pfam	%serqSimVD	VL1_1	Pfam	%seqSimVD	%seqSimVA	VL2_1	Pfam	%seqSimVD	%seqSimVA	VL1_2	Pfam	%seqSimVD	%seqSimVA	VL2_2	Pfam	%seqSimVD	%seqSimVA	Genbank	Pfam	%seqSimVD	%seqSimVA
	VDAG_JR2_Chr2g11830.p1	Ribosomal_L21e	VDBG_01983T0	Ribosomal_L21e	99.375	VL1_T00012493_1	Ribosomal_L21e	92.5	91.875	N/A		N/A	#N/A	VL1_T00008287_1	N/A	98	96	N/A		N/A	N/A	N/A	N/A	N/A	N/A
	VDAG_JR2_Chr2g11840.p1	ANTH, I_LWEQ	VDBG_01984T0	ANTH, I_LWEQ	97.3812	VL1_T00012492_1	ANTH, I_LWEQ	99.7854	97.0427	VL2_T00010522_1	ANTH, I_LWEQ	91.6667	88.0785	VL1_T00008288_1	ANTH, I_LWEQ	99.8095	97.3812	VL2_T00010536_1	I_LWEQ	99.759	99.759	N/A	N/A	N/A	N/A
MAT1	VDAG_JR2_Chr2g11850.p1	N/A	VDBG_01985T0	MATalpha_HMGbox	19.8777	VL1_T00012491_1	MATalpha_HMGbox	18.0822	87.3315	VL2_T00010521_1	MATalpha_HMGbox	17.8082	87.6011	VL1_T00008290_1	MATalpha_HMGbox	22.0238	90.2965	VL2_T00010535_1	MATalpha_HMGbox	21.4099	84.7222	BAG83052.1	MATalpha_HMGbox	17.7596	89.5604
MAT1	VDAG_JR2_Chr2g11860.p1	HMG_box, HMG_box_2	VDBG_01986T0	HMG_box	24.8227	VL1_T00012490_1	HMG_box	23.9437	83.8028	VL2_T00010518_1	HMG_box	28.4211	84.2857	VL1_T00008291_1	HMG_box	25	88.0282	N/A		N/A	N/A	N/A	N/A	N/A	N/A
	VDAG_JR2_Chr2g11870.p1	Exo_endo_phos	VDBG_01987T0	Exo_endo_phos	97.2973	VL1_T00012488_1	N/A	96.6102	24.2938	VL2_T00010517_1	Exo_endo_phos	92.4354	93.3754	VL1_T00008292_1	N/A	95.2164	86.9281	N/A		N/A	N/A	N/A	N/A	N/A	N/A
	VDAG_JR2_Chr2g11880.p1	COX6A	VDBG_01988T0	COX6A	88.189	N/A		N/A	N/A	VL2_T00010516_1	COX6A	100	88.189	VL1_T00008293_1	COX6A	100	88.189	VL2_T00010534_1	COX6A	95.2756	88.9764	N/A	N/A	N/A	N/A
		N/A = not applicable
